# Supplementary material for: Francisella tularensis in Wild Lagomorphs in Southern Spain’s Mediterranean Ecosystems
Source: Animals (Basel). 2024 Nov 23;14(23):3376. doi: 10.3390/ani14233376 (PMC11640660; doi:10.3390/ani14233376)
Supplement: Supplementary file 1 [file animals-14-03376-s001.zip]

Archive with 1 entries (1 files):
- animals-3252341-supplementary.xlsx
