# Supplementary material for: Francisella tularensis in Wild Lagomorphs in Southern Spain’s Mediterranean Ecosystems
Source: Animals (Basel). 2024 Nov 23;14(23):3376. doi: 10.3390/ani14233376 (PMC11640660; doi:10.3390/ani14233376)
Supplement: Supplementary file 1 [file animals-14-03376-s001.zip › animals-3252341-supplementary.xlsx]

## Sheet: Hoja1
Sample ID	Extraction ID	DNA concentration (ng/µl)	260/280 ration
MA-18-CO-1	2199	222	2.03
Co-19-Co-2	2216	320.6	2.06
Al-19-Co-2	2219	10.2	1.33
Al-19-Co-3	2126	94.4	2.13
Al-19-Co-5	2221	518.5	2.18
Al-19-Co-6	2222	140.5	2.19
Al-19-Co-7	2121	158.6	2.03
Al-19-Co-8	2120	144.3	2.1
Al-20-Co-1	636	NA	NA
Al-20-Co-2	637	NA	NA
Al-20-Co-3	638	NA	NA
Al-20-Co-4	639	NA	NA
Al-20-Co-5	640	NA	NA
Al-20-Co-6	641	NA	NA
Al-20-Co-7	648	85.3	2.23
Al-20-Co-8	649	157.5	2.18
Al-20-Co-9	650	379.5	2.15
Al-20-Co-10	651	76	2.2
Al-20-Co-11	652	80.5	1.91
Al-20-Co-12	653	147.5	1.8
Al-20-Co-13	654	74.6	2.24
Al-20-Co-14	655	89.1	2.1
Al-20-Co-15	656	149.6	2.04
Al-20-Co-16	657	180.4	2.2
Al-20-Co-17	658	35.7	1.49
Al-20-Co-19	659	16.5	2.07
Al-20-Co-21	660	216.1	2.24
Al-20-Co-22	661	35.7	0.74
Al-20-Co-23	662	62.9	0.78
Al-20-Co-26	663	81.8	1.66
Al-20-Co-29	664	381.2	0.79
Al-20-Co-30	665	81.2	1.43
Al-20-Co-31	666	20	0.37
Al-20-Co-32	667	73.7	1.67
Al-20-Co-33	668	37.2	1.05
Al-20-Co-34	669	169.5	2.03
Al-20-Co-35	670	60.1	2
Al-20-Co-36	671	76.2	2.17
Al-20-Co-37	672	299.2	1.95
Al-20-Co-38	673	149.9	1.83
Al-20-Co-39	674	57.9	1.82
Al-20-Co-40	675	59.8	1.92
Al-20-Co-41	676	154.4	1.83
Al-20-Co-42	677	35.4	1.72
Al-20-Co-43	678	52.4	0.52
Al-20-Co-44	679	45.6	1.45
Al-20-Co-45	680	193.8	1.71
Al-20-Co-46	681	79.9	1.82
Al-20-Co-47	682	260.8	1.96
Al-20-Co-48	683	233.1	2.12
Al-20-Co-51	684	161.2	2.08
Al-20-Co-52	685	5.7	1.56
Al-20-Co-53		678.8	2.34
Al-20-Co-54	686	158.5	1.83
Al-20-Co-55	687	367.8	2.23
Al-20-Co-59	688	412	2.2
Al-20-Co-60	689	230.9	2.2
Al-20-Co-61	690	192.7	2.15
Al-20-Co-69	691	1449	2.31
Al-20-Co-70	692	515.8	2.24
Al-20-Co-71	693	545.8	2.24
Al-20-Co-72		1030	2.25
Al-20-Co-73	694	678.8	2.34
Al-20-Co-74	695	125.1	2.22
Al-20-Co-75	696	154.2	2.22
Al-20-Co-76	697	243.1	2.23
Al-20-Co-77	698	556.8	2.26
Al-20-Co-78	699	350.2	2.26
Al-20-Co-79	700	440.2	2.25
Al-20-Co-80	701	684.2	2.23
Al-20-Co-82	702	413.4	1.83
Al-20-Co-83	703	109.4	1.93
Al-20-Co-84	704	1030	2.25
Al-20-Co-85	705	510.6	2.21
Al-20-Co-86	706	787.5	2.17
Al-20-Co-87	707	1041.1	2.34
Gr-20-Co-1	708	655.5	2.33
Gr-20-Co-2	709	340	2.14
Gr-20-Co-3	710	367.2	1.5
Gr-20-Co-4	711	327.2	2.22
Gr-20-Co-5	712	179.2	2.01
Gr-20-Co-16	713	101.7	2.37
Gr-20-Co-17	714	410.2	2.26
Gr-20-Co-18	715	281.3	2.33
Gr-20-Co-19	716	1220.4	2.18
Gr-20-Co-20	717	126.2	0.78
Gr-20-Co-21	718	98	0.84
Gr-20-Co-23	720	161.4	1.16
Gr-20-Co-24	721	69.8	0.74
Gr-20-Co-25	722	275.7	2.12
Gr-20-Co-26	723	274.2	1.5
Gr-20-Co-27	724	210.4	0.88
Gr-20-Co-28	725	378	2.19
Gr-20-Co-29	726	94.8	0.76
Gr-20-Co-30	727	146.5	0.6
Gr-20-Co-31	728	27.8	0.54
Gr-20-Co-32	729	381.7	0.58
Gr-20-Co-33	730	292.9	2.1
Gr-20-Co-34	731	219.7	2.15
Gr-20-Co-36	732	62.5	1.86
Gr-20-Co-38	734	731.7	2.2
Gr-20-Co-39	735	545	2.18
Gr-20-Co-40	736	302.2	2.14
Gr-20-Co-41	737	146.2	1.89
Gr-20-Co-42	738	224.6	2.12
Gr-20-Co-43	739	603.4	2.16
Gr-20-Co-44	740	339.4	2.19
Gr-20-Co-45	741	111.1	1.84
Gr-20-Co-46	742	232.9	2.16
Gr-20-Co-47	743	256.7	2.08
Gr-20-Co-48	744	274	2.17
Gr-20-Co-49	745	539.7	2.17
Gr-20-Co-50	746	1326.5	2.26
Gr-20-Co-51	747	550.8	2.13
Gr-20-Co-53	748	463.5	2.17
Gr-20-Co-54	749	527.9	2.17
Gr-20-Co-55	750	976.1	1.66
Gr-20-Co-56	751	65.8	0.94
Gr-20-Co-57	752	490.8	2.16
Gr-20-Co-58	753	350	2.17
Gr-20-Co-59	754	471.1	2.18
Gr-20-Co-60	755	149.8	1.87
Gr-20-Co-61	756	1068.3	2.24
Gr-20-Co-62	757	290	2.17
Gr-20-Co-64	758	1053.1	2.2
Gr-20-Co-65	759	439.1	2.13
Gr-20-Co-66	760	462.6	2.14
Gr-20-Co-67	761	415	2.07
Gr-20-Co-68	762	789.9	2.36
Gr-20-Co-69	763	1488.9	2.15
Gr-20-Co-70	764	857.8	2.2
Gr-20-Co-71	765	519.4	2.2
Gr-20-Co-72	766	791.5	2.25
Gr-20-Co-73	767	637.5	2.27
Gr-20-Co-74	768	955.3	2.26
Gr-20-Co-75	769	81.4	0.64
Gr-20-Co-76	770	578.9	2.18
Gr-20-Co-77	771	1076.7	2.32
Gr-20-Co-78	772	518.6	2.19
Gr-20-Co-79	773	566.6	2.18
Gr-20-Co-80	774	785.3	2.28
Gr-20-Co-81	775	773.1	2.29
Gr-20-Co-82	776	839.7	2.31
Gr-20-Co-83	777	849.6	2.14
Gr-20-Co-84	778	325.8	2.13
Gr-20-Co-85	779	1045.7	2.3
Gr-20-Co-86	780	866.4	2.33
Gr-20-Co-87	781	718.1	2.11
Gr-20-Co-88	782	474.6	1.95
Gr-20-Co-89	783	684.8	2.29
Co-20-Co-1	784	715.1	2.26
Co-20-Co-2	785	80.6	1.98
Co-20-Co-3	786	58.9	1.86
Co-20-Co-4	787	154.7	1.96
Co-20-Co-5	788	211.3	2.11
Co-20-Co-6	789	176.2	2.19
Co-20-Co-7	790	126.8	2.14
Co-20-Co-8	791	190.5	2.05
Co-20-Co-9	792	214.7	2.22
Co-20-Co-10	793	94.4	2.16
Co-20-Co-11	794	295.9	2.27
Co-20-Co-12	795	192.2	2.2
Co-20-Co-13	796	225	2.27
Co-20-Co-14	797	308.7	2.24
Co-20-Co-15	798	270.9	2.26
Co-20-Co-16	799	156.1	2.21
Co-20-Co-17	800	221.9	2.16
Co-20-Co-19	801	138.6	2.26
Co-20-Co-20	802	104	1.94
Co-20-Co-21	803	38.6	1.99
Co-20-Co-22	804	268.5	2.26
Co-20-Co-23	805	152	2.25
Co-20-Co-24	806	218.4	2.16
Co-20-Co-26	807	137.3	2.23
Co-20-Co-27	808	102.6	1.96
Co-20-Co-28	809	35.8	1.97
Co-20-Co-29	810	162.7	1.98
Co-20-Co-30	811	325.6	2.12
Co-20-Co-32	812	356.9	2.23
Co-20-Co-33	813	437.8	2.21
Co-20-Co-34	814	61.5	1.82
Co-20-Co-35	815	284.5	2.2
Co-20-Co-36	816	344	2.06
Co-20-Co-37	817	230.9	2.14
Co-20-Co-38	818	223.2	2.21
Co-20-Co-39	819	432.6	2.19
Co-20-Co-40	820	389.9	2.21
Co-20-Co-41	821	618.3	2.29
Co-20-Co-42	822	622.2	2.3
Co-20-Co-43	823	462.9	2.22
Co-20-Co-44	824	257.3	2.16
Co-20-Co-50	825	269.9	2.23
Co-20-Co-51	826	508.4	2.11
Co-20-Co-52	827	443.9	2.13
Co-20-Co-54	828	137.6	1.8
Co-20-Co-55	829	124.3	2.15
Co-20-Co-56	830	153.5	2.22
Co-20-Co-57	831	823.2	2.29
Co-20-Co-58	832	156.5	2.11
Co-20-Co-59	833	401.6	2.21
Co-20-Co-60		367.1	2.27
Co-20-Co-61	834	293.2	2.22
Co-20-Co-62	835	323.4	2.3
Co-20-Co-63	836	514.7	2.28
Co-20-Co-64	837	322.4	2.2
Co-20-Co-66	839	444.3	2.22
Co-20-Co-67	840	439.4	2.15
Co-20-Co-68	841	424.8	2.22
Co-20-Co-69	842	367.1	2.27
Co-20-Co-70	843	377.9	2.21
Co-20-Co-71	844	219.9	2.24
Co-20-Co-72	845	188.9	2.24
Co-20-Co-73	846	802.5	2.16
Co-20-Co-74	847	564.8	1.91
Co-20-Co-75	848	796.3	2.22
Co-20-Co-76	849	592	2.24
Co-20-Co-77	850	331.9	2.24
Co-20-Co-78	851	385.7	2.2
Co-20-Co-79	852	419.3	2.21
Co-20-Co-80	853	663.8	2.28
Co-20-Co-81	854	499.1	2.27
Co-20-Co-82	855	848.4	2.32
Co-20-Co-83	856	719.5	2.35
Co-20-Co-84	857	552.1	2.21
Co-20-Co-85	858	277.4	2.17
Co-20-Co-86	859	49	2.04
Co-20-Co-87	860	505	2.14
Co-20-Co-88	861	421.7	2.16
Co-20-Co-89	862	790.1	2.26
Co-20-Co-90	863	470.4	2.13
Co-20-Co-91	864	254.2	2.22
Co-20-Co-92	865	210.4	2.16
Co-20-Co-93	866	490.4	2.16
Co-20-Co-94	867	540.3	2.18
Co-20-Co-95	868	505.7	2.17
Co-20-Co-96	869	362.5	2.23
Co-20-Co-97	870	911.3	2.21
Co-20-Co-98	871	179.1	2.11
Co-20-Co-99	872	589.7	2.16
Co-20-Co-100	873	375.7	2.15
Co-20-Co-101	874	447.3	2.19
Co-20-Co-103	875	431.9	2.19
Ja-20-Co-1	876	139.7	2.17
Ja-20-Co-3	877	151.9	2.25
Ja-20-Co-4	878	373.8	2.19
Ja-20-Co-6	879	82.7	1.97
Ja-20-Co-7	880	393.8	2.1
Ja-20-Co-8	881	636.4	2.18
Ja-20-Co-9	882	54.7	1.97
Ja-20-Co-10	883	658.4	2.25
Ja-20-Co-11	884	785.6	2.17
Ja-20-Co-12	885	568.3	2.15
Ja-20-Co-13	886	549.9	2.13
Ja-20-Co-14	887	115	2.02
Ja-20-Co-15	888	451	2.16
Ja-20-Co-16	889	198.6	2.11
Ja-20-Co-17	890	639.7	2.22
Ja-20-Co-18	891	104.2	1.95
Ja-20-Co-19	892	233.6	2.01
Ja-20-Co-20	893	827.6	2.16
Ja-20-Co-22	894	589.7	1.83
Ja-20-Co-23	895	183.3	1.83
Ja-20-Co-24	896	255	2.1
Ja-20-Co-25	897	189.9	1.99
Ja-20-Co-27	898	77.1	1.93
Ja-20-Co-28	899	74.3	1.94
Ja-20-Co-29	900	239.7	2.12
Ja-20-Co-30	901	51.3	1.81
Ja-20-Co-31	902	263.7	2.06
Ja-20-Co-32	903	102.4	1.86
Ja-20-Co-33	904	129.6	2.04
Ja-20-Co-34	905	47	1.83
Ja-20-Co-35	906	115.6	2.05
Ja-20-Co-36	907	138.4	2.01
Ja-20-Co-37	908	230.3	2.03
Ja-20-Co-38	909	262.5	2.17
Ja-20-Co-39	910	208.3	2.12
Ja-20-Co-40	911	655	2.19
Ja-20-Co-41	912	252.8	2.1
Ja-20-Co-42	913	366.5	2.24
Ja-20-Co-43	914	830.4	2.23
Ja-20-Co-44	915	151.8	2.07
Ja-20-Co-45	916	350.1	2.21
Ja-20-Co-46	917	310.3	2.21
Ja-20-Co-47	918	378.6	2.24
Ja-20-Co-48	919	536.5	2.21
Ja-20-Co-49	920	260.3	2.14
Ja-20-Co-50	921	349.8	2.02
Ja-20-Co-51	922	585.7	2.16
Ja-20-Co-52	923	426.5	2.22
Ja-20-Co-53	924	253.9	2.18
Ja-20-Co-55	925	198.9	2.09
Ja-20-Co-56	926	232.1	2.11
Ja-20-Co-57	927	252.5	2.11
Ja-20-Co-58	928	383.8	2.21
Ja-20-Co-59	929	244.5	2.2
Ja-20-Co-60	930	288.6	2.14
Ja-20-Co-61	931	98.2	2.08
Ja-20-Co-62	932	141.4	2.11
Ja-20-Co-63	933	132.2	1.87
Ja-20-Co-64	934	365.1	2.12
Ja-20-Co-65	935	530.4	2.19
Ja-20-Co-66	936	353.1	2.23
Ja-20-Co-67	937	335.5	2.14
Ja-20-Co-68	938	502.5	2.09
Ja-20-Co-69	939	107.5	2
Ja-20-Co-70	940	56.8	1.86
Ja-20-Co-72	941	63	1.94
Ja-20-Co-73	942	97.2	2.04
Ja-20-Co-75	943	190.4	2.12
Ja-20-Co-76	944	139.3	2.24
Ja-20-Co-77	945	257.9	2.17
Ja-20-Co-78	946	28.5	1.87
Ja-20-Co-79	947	164.4	2.09
Ja-20-Co-81	948	169.1	2.22
Ja-20-Co-82	949	71.6	1.9
Ja-20-Co-83	950	764.9	2.25
Ja-20-Co-84	951	120.8	2.05
Ja-20-Co-85	952	103.9	2.07
Ja-20-Co-86	953	65	2.11
Ja-20-Co-87	954	221.1	1.8
Ja-20-Co-89	955	1142.3	2.16
Ja-20-Co-90	956	1100.7	2.27
Ja-20-Co-91	957	1600.8	2.24
Ja-20-Co-92	958	1491.8	2.17
Ja-20-Co-93	959	1367.1	2.05
Ja-20-Co-94	960	1098.1	2.21
Ja-20-Co-97	961	1154.2	2.16
Ja-20-Co-98	962	1104.8	2.22
Ja-20-Co-99	963	736.3	2.22
Ja-20-Co-101	964	1471.3	2.21
Ja-20-Co-102	965	964.8	2.27
Ja-20-Co-103	966	1131	2.19
Ja-20-Co-105	967	434	2.22
Ja-20-Co-106	968	1210.3	2.3
Ja-20-Co-107	969	698	2.18
Ja-20-Co-108	970	584.1	2.14
Ja-20-Co-109	971	1045.1	2.1
Se-20-Co-1	972	1052.9	2.21
Se-20-Co-2	973	1240.4	2.16
Se-20-Co-3	974	983.5	2.16
Se-20-Co-4	975	1031.8	2.25
Se-20-Co-5	976	950.6	2.26
Se-20-Co-6	977	1143	2.25
Se-20-Co-7	978	103.8	2.03
Se-20-Co-8	979	278.3	2.23
Se-20-Co-9	980	318.4	2.17
Se-20-Co-10	981	92.8	2.02
Se-20-Co-11	982	264.1	2.19
Se-20-Co-12	983	462.2	2.22
Se-20-Co-13	984	156	2.12
Se-20-Co-14	985	214.4	2.21
Se-20-Co-15	986	230.7	2.21
Se-20-Co-16	987	442.9	2.23
Se-20-Co-17	988	299.7	2.22
Se-20-Co-18	989	115.3	2.04
Se-20-Co-19	990	160.4	2.06
Se-20-Co-20	991	159.2	2.18
Se-20-Co-21	992	367.5	2.22
Se-20-Co-22	993	354	2.23
Se-20-Co-23	994	245.5	2.2
Se-20-Co-24	995	235.1	2.22
Se-20-Co-25	996	409.5	2.2
Se-20-Co-26	997	177.7	2.12
Se-20-Co-27	998	180.3	2.2
Se-20-Co-28	999	385.2	2.15
Se-20-Co-29	1000	370.1	2.26
Se-20-Co-30	1001	337.5	2.24
Se-20-Co-31	1002	189	2.18
Se-20-Co-32	1003	759.9	2.26
Se-20-Co-33	1004	477.7	2.24
Se-20-Co-34	1005	711.2	2.28
Se-20-Co-35	1006	558.3	2.21
Se-20-Co-36	1007	898.2	2.21
Se-20-Co-37	1008	650.6	2.35
Se-20-Co-38	1009	96.5	1.98
Se-20-Co-39	1010	313.1	2.29
Se-20-Co-41	1012	697.1	2.02
Se-20-Co-42	1013	183.8	2.1
Se-20-Co-43	1014	505.9	2.12
Se-20-Co-44	1015	860.2	2.24
Se-20-Co-45	1016	408.3	2.18
Se-20-Co-47	1017	166.4	1.95
Se-20-Co-48	1018	766.4	2.19
Se-20-Co-49	1019	91.6	2.13
Se-20-Co-50	1020	656	2.07
Se-20-Co-51	1021	1191.5	2.3
Se-20-Co-52	1022	815.7	2.22
Se-20-Co-53	1023	550.1	2.13
Se-20-Co-54	1024	269.2	2.11
Se-20-Co-55	1025	517.9	2.16
Se-20-Co-56	1026	143.3	2.13
Se-20-Co-57	1027	426.4	2.25
Se-20-Co-58	1028	572.8	2.22
Se-20-Co-59	1029	974.7	2.27
Se-20-Co-60	1030	194.2	2.1
Se-20-Co-61	1031	737.2	2.28
Se-20-Co-62	1032	335.1	2.23
Se-20-Co-63	1033	214.5	2.15
Se-20-Co-64	1034	571.5	2.24
Se-20-Co-65	1035	587.2	2.22
Se-20-Co-66	1036	597.7	2.14
Se-20-Co-67	1037	552.5	2.22
Se-20-Co-68	1038	214.3	2.11
Se-20-Co-70	1039	399.8	1.91
Se-20-Co-71	1448	248.8	2.23
Ma-20-Co-1	1041	348.3	2.24
Ma-20-Co-3	1042	235.1	2.21
Ma-20-Co-4	1043	340.6	2.24
Ma-20-Co-5	1044	193.7	2.2
Ma-20-Co-6	1045	191.9	2.06
Ma-20-Co-7	1046	255.5	1.99
Ma-20-Co-8	1047	174	1.65
Ma-20-Co-9	1048	280.5	2.1
Ma-20-Co-10	1049	416.2	2.18
Ma-20-Co-11	1050	201.1	2.17
Ma-20-Co-12	1051	165.9	2
Ma-20-Co-13	1052	120.7	2
Ma-20-Co-14	1053	39.5	1.86
Ma-20-Co-15	1054	219.8	2.18
Ma-20-Co-17	1055	215.4	2.07
Ma-20-Co-18	1056	219.2	2.15
Ma-20-Co-19	1057	221.2	2.11
Ma-20-Co-20	1058	379.3	2.19
Ma-20-Co-21	1059	76.5	1.96
Ma-20-Co-22	1060	267.8	2.11
Ma-20-Co-23	1061	144.3	2.03
Ma-20-Co-24	1062	327.2	2.21
Ma-20-Co-25	1063	230.3	2.19
Ma-20-Co-26	1064	133.5	2.16
Ma-20-Co-27	1065	296.3	2.12
Ma-20-Co-28	1066	336	2.19
Ma-20-Co-29	1067	181.1	2.08
Ma-20-Co-30	1068	84	2.03
Ma-20-Co-31	1069	95.8	1.94
Ma-20-Co-32	1070	170.3	2.05
Ma-20-Co-33	1071	191.3	2.19
Ma-20-Co-34	1072	150.4	2.06
Ma-20-Co-36	1073	252.7	2.18
Ma-20-Co-37	1074	159.5	2.13
Ma-20-Co-38	1075	472.7	2.23
Co-20-Co-104	1076	138.3	2.13
Co-20-Co-105	1077	243.3	2.25
Co-20-Co-106	1078	149.4	2.23
Co-20-Co-107	1079	258.8	2.22
Co-20-Co-108	1080	285.5	2.23
Co-20-Co-109	1081	250.9	2.23
Co-20-Co-111	1082	531.7	2.24
Co-20-Co-112	1083	491	2.22
Co-20-Co-113	1084	277.6	2.16
Co-20-Co-114	1085	743.7	2.23
Co-20-Co-115	1086	68.6	1.91
Co-20-Co-116	1087	125.8	1.86
Co-20-Co-117	1088	189.5	2.15
Co-20-Co-118	1089	245	2.19
Co-20-Co-119	1090	214.8	2.09
Co-20-Co-120	1091	400.7	2.19
Co-20-Co-121	1092	149.2	2.16
Co-20-Co-122	1093	245	2.18
Co-20-Co-123	1094	230.8	2.19
Co-20-Co-124	1095	228.5	2.16
Co-20-Co-125	1096	124.9	2.05
Co-20-Co-126	1097	133.4	2.12
Co-20-Co-127	1098	49.4	1.86
Se-20-Co-72	1099	139.6	1.96
Se-20-Co-73	1100	62.2	1.92
Co-20-Co-153	1101	128.7	2.1
Co-20-Co-154	1103	137.4	2.09
Co-20-Co-155	1105	640.4	2.22
Ca-20-Co-23	1107	379.6	2.26
Ca-20-Co-24	1108	338.7	2.23
Ca-20-Co-25	1109	28	2.06
Ca-20-Co-26	1110	740.1	2.25
Ca-20-Co-27	1111	386.7	2.28
Ca-20-Co-28	1112	1298.5	2.27
Ca-20-Co-29	1113	306.1	2.24
Ca-20-Co-30	1114	235.6	2.17
Ca-20-Co-31	1115	367.1	2.13
Ca-20-Co-32	1116	516	2.11
Ca-20-Co-33	1117	137	2.29
Ca-20-Co-34	1118	344.2	2.25
Ca-20-Co-35	1119	314.6	2.21
Ca-20-Co-36	1120	382.6	2.27
Ca-20-Co-37	1121	397.5	2.23
Ca-20-Co-38	1122	332.1	2.19
Ca-20-Co-39	1123	283.4	2.26
Ca-20-Co-40	1124	162	2.06
Ca-20-Co-41	1125	720.4	2.21
Ca-20-Co-42	1126	492.7	2.24
Ca-20-Co-43	1127	103.9	2.24
Ca-20-Co-44	1128	305.7	2.16
Ca-20-Co-45	1129	455	2.21
Ca-20-Co-46	1130	323.2	2.15
Ca-20-Co-47	1131	415.3	2.18
Ca-20-Co-48	1132	307.8	2.19
Ca-20-Co-49	1133	599.5	2.17
Ca-20-Co-50	1134	645.5	2.14
Ca-20-Co-51	1135	306.5	2.16
Ca-20-Co-52	1136	473.9	2.13
Ca-20-Co-53	1137	813.1	2.22
Ca-20-Co-54	1138	483.7	1.92
Ca-20-Co-55	1139	131.1	1.87
Ca-20-Co-56	1140	331.3	2.21
Ca-20-Co-57	1141	361.7	2.21
Ca-20-Co-58	1142	476.3	2.16
Ca-20-Co-59	1143	268.2	2.22
Ca-20-Co-60	1144	261.1	2.2
Ca-20-Co-61	1145	283.9	2.16
Ca-20-Co-62	1146	1006.7	2.18
Ca-20-Co-63	1147	362.1	2.25
Ca-20-Co-64	1148	353.9	2.27
Ca-20-Co-65	1149	268.1	2.14
Al-20-Co-103	1150	278.5	2.06
Al-20-Co-110	1151	181.7	1.92
Al-20-Co-112	1152	859.5	2.28
Ma-20-Co-39	1153	339.5	2.21
Ma-20-Co-40	1154	347.8	2.21
Ma-20-Co-41	1155	403.5	2.17
Ma-20-Co-42	1156	342.5	2.18
Ma-20-Co-43	1157	158.2	1.83
Ma-20-Co-44	1158	544.9	2.2
Ma-20-Co-45	1159	216.5	2.1
Co-20-Co-156	1160	272	2.16
Co-20-Co-157	1162	485.5	2.16
Ma-20-Co-46	1164	1199.7	2.25
Ma-20-Co-47	1165	148.6	2.1
Ma-20-Co-48	1166	466.4	2.15
Ma-20-Co-49	1167	365.7	2.15
Ma-20-Co-50	1168	351.8	2.1
Ma-20-Co-51	1169	499.4	2.16
Ma-20-Co-52	1170	476.3	2.07
Ma-20-Co-53	1171	481.2	2.12
Ma-20-Co-54	1172	368.3	2.14
Ma-20-Co-55	1173	324.8	2.15
Ma-20-Co-56	1174	361.3	2.19
Ma-20-Co-57	1175	339	2.08
Ma-20-Co-58	1176	506.4	2.2
Ma-20-Co-59	1177	538.4	2.15
Ma-20-Co-60	1178	571.7	2.18
Ma-20-Co-61	1179	454.7	2.25
Ma-20-Co-62	1180	1915	2.19
Ma-20-Co-63	1181	1228.4	2.3
Ma-20-Co-64	1182	719.6	2.24
Ma-20-Co-65	1183	225.2	2.23
Ma-20-Co-66	1184	503.8	2.24
Ma-20-Co-67	1185	588.9	2.17
Ma-20-Co-68	1186	307.9	2.12
Ma-20-Co-69	1187	143.4	2.08
Ma-20-Co-70	1188	395.9	2.1
Ma-20-Co-71	1189	128.1	2.18
Co-20-Co-128	1304	497.8	2.17
Co-20-Co-129	1305	295	2.16
Co-20-Co-130	1306	253.9	2.2
Co-20-Co-131	1307	547	2.2
Co-20-Co-132	1308	83.6	2.12
Co-20-Co-133	1309	303.9	2.21
Co-20-Co-134	1310	224.3	2.2
Co-20-Co-135	1311	437.9	2.19
Co-20-Co-136	1312	259.7	2.07
Co-20-Co-137	1313	830.6	2.21
Co-20-Co-138	1314	661.1	2.15
Co-20-Co-139	1315	300.2	2.13
Co-20-Co-140	1316	325.8	2.28
Co-20-Co-141	1317	696.6	2.24
Co-20-Co-142	1318	502.3	2.11
Co-20-Co-143	1319	138.9	2.09
Co-20-Co-144	1320	305.9	1.99
Co-20-Co-145	1321	175.7	2.14
Co-20-Co-146	1322	668.7	2.14
Co-20-Co-147	1323	133.8	2.08
Co-20-Co-148	1324	41.9	2.12
Co-20-Co-149	1325	9.1	1.03
Co-20-Co-150	1326	68.6	1.81
Co-20-Co-151	1327	404	2.24
Co-20-Co-152	1328	178.4	2.15
Ma-20-Co-73	1503	402.8	2.19
Ma-20-Co-74	1504	679.6	2.33
Ma-20-Co-75	1505	887.6	2.33
Ma-20-Co-77	1506	688.8	2.33
Ma-20-Co-80	1507	930.4	2.3
Se-20-Co-74	1449	864.6	2.34
Se-20-Co-75	1450	328.8	2.22
Se-20-Co-77	1497	593.4	2.22
Se-20-Co-78	1498	445.6	2.2
Se-20-Co-79	1499	793.3	2.36
Se-20-Co-80	1500	907	2.32
Se-20-Co-81	1501	383.4	2.25
Se-20-Co-82	1502	452.4	2.23
Se-20-Co-84	1451	1067.6	2.29
Se-20-Co-85	1452	737.8	2.34
Se-20-Co-86	1614	252.5	1.99
Se-20-Co-87	1615	86.7	1.97
Se-20-Co-88	1616	64.1	1.94
Se-20-Co-89	1617	168.9	1.98
Se-20-Co-90	1618	126.9	2.06
Co-20-Co-158	1619	230	2.05
Co-20-Co-159	1366	432.5	2.15
Co-20-Co-160	1367	269.7	2.14
Co-20-Co-161	1622	123	1.99
Co-20-Co-162	1708	106.3	1.98
Co-20-Co-163	1370	220.6	2.17
Co-20-Co-164	1371	323.5	2.07
Co-20-Co-165	1372	491.4	2.17
Co-20-Co-166	1373	318.2	2.29
Co-20-Co-167	1374	440.6	2.23
Co-20-Co-168	1375	210.7	2.19
Co-20-Co-169	1376	361.8	2.2
Co-20-Co-170	1716	66.2	2.03
Ca-20-Co-67	1717	370.7	2.14
Ca-20-Co-68	1718	177.2	2
Ca-20-Co-69	1719	5.7	1
Ca-20-Co-70	1720	4.1	0.65
Ca-20-Co-71	1721	4.6	0.82
Ca-20-Co-72	1722	5.7	0.92
Ca-20-Co-73	1723	4.9	0.89
Ca-20-Co-74	1724	111.8	2.04
Ma-20-Co-81		864.2	2.32
Al-21-Co-1	1923	258.5	2.06
Al-21-Co-2	1924	377.4	2.22
Al-21-Co-3	1925	383.6	2.23
Al-21-Co-4	1926	381.1	2.24
Al-21-Co-5		239	2.14
Al-21-Co-6	1927	506.1	2.21
Al-21-Co-7	1928	454.3	2.23
Al-21-Co-8	1929	333.8	2.24
Al-21-Co-9	1930	842.4	2.21
Al-21-Co-10	1931	314.5	2.2
Al-21-Co-11	1932	405.5	2.22
Al-21-Co-12	1933	191.9	2.26
Al-21-Co-13	1934	39.4	1.31
Al-21-Co-14	1935	322.8	2.2
Al-21-Co-15	1936	506.1	2.27
Al-21-Co-16	1937	568.6	1.44
Al-21-Co-17	1938	545.5	2.19
Al-21-Co-18	1939	332.2	2.25
Al-21-Co-19	1940	328.9	2.22
Al-21-Co-20	1941	983	2.11
Al-21-Co-21	1942	622.8	2.29
Al-21-Co-22	1943	512.9	2.23
Al-21-Co-23	1944	603.9	1.97
Al-21-Co-24	1945	514.7	2.24
Al-21-Co-27	1946	474	2.24
Al-21-Co-28	1947	436.6	2.2
Al-21-Co-29	1948	264.4	1.99
Al-21-Co-30	1949	385.5	2.25
Al-21-Co-31	1950	320.6	2.13
Al-21-Co-32	1951	233.4	2.13
Ja-21-Co-1	1971	387.6	2.13
Ja-21-Co-2	1972	343.9	2.24
Ja-21-Co-3	1973	135.8	2.11
Ja-21-Co-5	1974	456	2.18
Ja-21-Co-6	1975	627.5	2.2
Ja-21-Co-7	1976	320.6	2.21
Ja-21-Co-8	1977	386.8	2.24
Ja-21-Co-9	1978	400.8	2.17
Ja-21-Co-10	1979	324.5	2.24
Ja-21-Co-11	1980	307.5	2.15
Ja-21-Co-12	1981	548	2.2
Ja-21-Co-13	1982	347	2.21
Ja-21-Co-14	1983	245.8	2.15
Ja-21-Co-15	1984	277.4	2.11
Ja-21-Co-16	1985	300.8	2.18
Ja-21-Co-17	1986	375	2.22
Ja-21-Co-18	1987	369.8	2.23
Ja-21-Co-19	1988	676.2	2.21
Ja-21-Co-20	1989	294.7	2.25
Ja-21-Co-22	1990	344.9	2.2
Ja-21-Co-23	1991	304	2.29
Ja-21-Co-24	1992	252.5	2.27
Ja-21-Co-25	1993	294.8	2.17
Al-21-Co-35	1952	291.4	2.22
Al-21-Co-37	1953	86.1	2.02
Al-21-Co-41	1954	488.5	2.24
Al-21-Co-42	1955	85.4	1.89
Al-21-Co-43	1956	704.9	2.15
Al-21-Co-44	1957	341.9	2.22
Al-21-Co-45	1958	165.1	1.99
Al-21-Co-46	1959	320.9	2.22
Al-21-Co-47	1960	244.1	2.24
Al-21-Co-48	1961	131.4	1.99
Al-21-Co-49	1962	159.6	1.76
Al-21-Co-50	1963	239	2.14
Al-21-Co-51	1964	233.4	2.13
Al-21-Co-56	1965	258.4	2.22
Al-21-Co-57	1966	287.1	2.19
Al-21-Co-61	1967	408.7	2.24
Al-21-Co-62	1968	224.9	2.25
Al-21-Co-63	1969	392.4	2.18
Al-21-Co-64	1970	189.9	2.17
Gr-21-Co-5	1994	184.2	2.22
Gr-21-Co-6	1995	362.8	2.25
Gr-21-Co-7	1996	388.5	2.19
Gr-21-Co-8	1997	416.3	2.2
Gr-21-Co-9	1998	332.9	2.15
Gr-21-Co-10	1999	422.2	2.23
Gr-21-Co-11	2000	374.1	2.26
Gr-21-Co-12	2001	294.2	2.18
Gr-21-Co-13	2002	338.8	2.18
Gr-21-Co-14	2003	347.3	2.21
Gr-21-Co-15	2004	151	2.02
Ca-22-Co-2	3537	280	1.88
Ca-22-Co-3	3538	411	1.89
Ca-22-Co-4	3539	682.1	1.89
Ca-22-Co-5	3540	673.9	1.88
Ca-22-Co-6	3541	643.3	1.88
Ca-22-Co-7	3542	1300.5	1.87
Ca-22-Co-8	3543	609.4	1.84
Ca-22-Co-9	3544	968.1	1.86
Ca-22-Co-10	3545	898.3	1.86
Ca-22-Co-11	3546	787.6	1.87
Ca-22-Co-12	3547	995.5	1.88
Ca-22-Co-21	3556	449.2	1.87
Ca-22-Co-22	3557	287.6	1.86
Ca-22-Co-23	3558	720.5	1.91
Ca-22-Co-24	3559	335.1	1.88
Ca-22-Co-25	3560	1235.7	1.86
Ca-22-Co-26	3561	979.9	1.9
Ca-22-Co-27	3562	1462.5	1.9
Ca-22-Co-28	3563	506.7	1.85
Ca-22-Co-29	3564	785.9	1.87
Ca-22-Co-30	3565	658.8	1.9
Ca-22-Co-31	3566	548.5	1.89
Ca-22-Co-32	3567	516.8	1.83
Ca-22-Co-33	3568	584.8	1.83
Ca-22-Co-34	3569	756.2	1.89
Ca-22-Co-35	3570	338	1.89
Ca-22-Co-36	3571	293.6	1.84
Ca-22-Co-37	3572	825.3	1.87
Ca-22-Co-38	3573	1097.3	1.84
Ca-22-Co-39	3574	1054.4	1.85
Ca-22-Co-40	3575	979.2	1.86
Ca-22-Co-51	3585	935.1	1.87
Ca-22-Co-52	3586	875	1.89
Ca-22-Co-53	3587	412.4	1.85
Ca-22-Co-54	3588	888.5	1.87
Ca-22-Co-55	3589	679.5	1.87
Ca-22-Co-57	3590	1166	1.9
Ca-22-Co-58	3591	675.5	1.85
Ca-22-Co-59	3592	964.8	1.84
Ca-22-Co-60	3593	1241.7	1.85
Ca-22-Co-61	3594	237.2	1.86
Hu-22-Co-1	3595	615.6	1.92
Hu-22-Co-2	3596	623.6	1.98
Hu-22-Co-3	3597	408.6	1.85
Hu-22-Co-4	3598	1030.4	1.87
Hu-22-Co-5	3599	23.6	1.93
Hu-22-Co-7	3600	562.8	1.83
Hu-22-Co-8	3601	162.1	1.8
Hu-22-Co-16	3602	999.9	1.86
Hu-22-Co-17	3603	644	1.84
Hu-22-Co-18	3604	1387.2	1.85
Hu-22-Co-26	3605	684.7	1.81
Hu-22-Co-27	3606	210.4	1.86
Hu-22-Co-28	3607	2604.7	1.84
Hu-22-Co-29	3608	468.7	1.89
Hu-22-Co-30	3609	491.4	1.91
Hu-22-Co-31	3610	468.8	1.88
Hu-22-Co-32	3611	342.4	1.91
Hu-22-Co-33	3612	1219.6	1.86
Hu-22-Co-34	3613	797.2	1.85
Hu-22-Co-35	3614	248.4	2.01
Hu-22-Co-36	3615	463.3	1.86
Hu-22-Co-37	3616	635	1.99
Hu-22-Co-38	3617	401.6	1.96
Hu-22-Co-39	3618	499.3	1.95
Hu-22-Co-41	3619	255.3	1.94
Hu-22-Co-43	3620	779.7	1.86
Hu-22-Co-44	3621	432.1	1.92
Hu-22-Co-46	3622	228.6	1.89
Hu-22-Co-47	3623	306.5	1.91
Hu-22-Co-48	3624	262.1	1.92
Hu-22-Co-49	3625	203	1.95
Hu-22-Co-50	3626	629.6	1.86
Hu-22-Co-51	3627	212.8	1.9
Co-17-Li-1	2130	599.2	2.22
Co-17-Li-2	2131	1056.7	2.25
Co-17-Li-4	2133	723.7	2.28
Co-18-Li-1	2134	362.8	2.26
Co-18-Li-2A	2135	86.6	1.91
Co-18-Li-2	2136	805.1	2.22
Co-18-Li-4	2137	1143.8	2.29
Co-18-Li-6	2139	406.8	2.23
Co-18-Li-7	2140	191.7	2.22
Co-18-Li-10	2142	458.4	2.23
Co-18-Li-12	2141	223.6	2.09
Co-18-Li-15	2143	476.3	2.18
Ca-18-Li-1	2144	173.9	2.14
Ca-18-Li-2	2145	732.1	2.19
Ca-18-Li-3	2146	276.2	2.26
Ca-18-Li-4	2147	257.1	2.22
JA-18-LI-2	2151	306.8	2.23
JA-18-LI-4	2190	470.5	1.98
JA-18-LI-5	2152	339.3	2.22
JA-18-LI-6	2154	166.1	2.14
JA-18-LI-7	2155	225.4	2.21
Ja-18-Li-9	2156	251.3	2.22
JA-18-LI-10	2157	352.7	2.19
MA-18-LI-1	2159	291	2.17
MA-18-LI-2	2160	41.4	1.95
MA-18-LI-3	2138	483.6	2.26
MA-18-LI-4	2161	302.5	2.07
MA-18-LI-7	2162	240.4	2.13
MA-18-LI-12	2166	501.5	2.2
MA-18-LI-13	2167	416.2	2.19
SE-18-LI-2	2168	56.5	1.97
Se-18-Li-3	2169	310.2	2.16
SE-18-LI-4	2170	348.7	2.2
AL-18-LI-2	2171	404.9	2.19
CO-18-LI-16	2173	443.6	2.15
CO-18-LI-17	2174	718	2.16
CO-18-LI-18	2175	587	2.2
CO-18-LI-19	2176	226.3	2.17
CO-18-LI-20	2177	266.3	2.11
CA-18-LI-5	2178	475	2.19
CA-18-LI-6	2179	320.9	2.24
CA-18-LI-8	2180	452.3	2.25
GR-18-LI-2	2181	736.3	2.16
GR-18-LI-3	2182	552.8	2.24
HU-18-LI-1	2183	769.3	2.17
HU-18-LI-2	2185	329	2.24
HU-18-LI-3	2184	1177.8	2.22
HU-18-LI-5	2187	823.5	2.21
HU-18-LI-7	2186	210.8	2.04
HU-18-LI-8	2188	527.2	2.24
HU-18-LI-9	2189	1375.8	2.2
JA-18-LI-12	2191	384	2.19
JA-18-LI-13	2192	301.3	2.23
JA-18-LI-14	2193	434.8	2.24
JA-18-LI-15	2194	483.1	2.27
JA-18-LI-16	2195	268.6	2.15
JA-18-LI-17	2197	271.7	2.09
MA-18-LI-15	2198	1134.3	2.16
SE-18-LI-5	2196	1310.7	2.23
SE-18-LI-6	2200	372	2.27
Ja-19-Li-1	2201	1453.9	2.22
Ja-19-Li-2	2202	802.4	2.2
Ja-19-Li-3	2153	290.6	1.33
Ja-19-Li-4	2204	430.3	2.16
Ja-19-Li-5	2205	509.9	2.22
Ja-19-Li-6	2206	946	2.11
Ja-19-Li-8	2209	139	2.21
Ja-19-Li-9	2207	435	1.92
Co-19-Li-3	2211	383.3	2.14
Ja-19-Li-10	2212	348	2.17
Ja-19-Li-12	2214	432.7	2.15
Se-19-Li-1	2217	298.4	2.17
Ja-19-Li-13	2125	425.4	2.24
Ja-19-Li-15	2124	41.5	1.97
Ja-19-Li-17	2122	170.1	2.22
Co-19-Li-6	2127	1309	2.22
Co-19-Li-7	2128	382.4	2.19
Co-19-Li-8	2119	493.1	2.23
Se-20-Li-1	2064	283.4	2.19
Se-20-Li-2	2065	309.6	2.16
Se-20-Li-3	2066	378.8	2.2
Se-20-Li-4	2067	248.4	2
Se-20-Li-6	2074	160.9	2.12
Ma-20-Li-1	2048	361.7	2.06
Ma-20-Li-2	2045	115.8	2.01
Ma-20-Li-4	2069	356.1	2.13
Ma-20-Li-5	2070	273	2.2
Ma-20-Li-6	2071	121.3	1.86
Co-20-Li-11	2062	366.5	2.22
Co-20-Li-12	2063	249.5	2.17
Co-20-Li-4	2057	345.7	2.17
Co-20-Li-5	2058	572.6	2.25
Co-20-Li-6	2059	195.5	2.09
Co-20-Li-7	2060	737.7	2.22
Co-20-Li-8	2054	414.9	2.26
Co-20-Li-9	2055	397.2	2.2
Co-20-Li-10	2061	220.5	2.27
Co-20-Li-17	2047	194.1	2.11
Co-20-Li-13	2056	361.9	2.05
Co-20-Li-14	2049	79.5	1.57
Co-20-Li-1	2113	711.6	2.24
Co-20-Li-2	2043	156	1.94
Ma-20-Li-3	2046	114	1.99
Se-20-Li-9	2052	551.8	2.22
Ma-20-Li-8	2051	353.5	2.2
Ca-20-Li-1	2053	155.7	2.14
Co-20-Li-15	2073	72.7	1.87
Ca-20-Li-2	2075	200.3	2.06
Se-20-Li-10	2076	141.5	1.96
Ma-20-Li-9	2072	240.4	2.13
Co-20-Li-18	2079	132.6	1.71
Ma-20-Li-10	2078	135	1.66
Ma-20-Li-11	2080	137.9	2.07
Se-20-Li-11	2077	252.6	2.17
Ma-20-Li-12	2081	201.9	2.15
Ma-20-Li-13	2082	642.6	2.27
Se-20-Li-12	2083	208.4	2.14
Se-20-Li-13	2084	226.3	2.16
Gr-20-Li-2	2085	132.5	2.03
Ma-20-Li-15	2086	62.2	1.58
Co-20-Li-19	2088	63.6	1.75
Co-20-Li-20	2095	32.3	1.64
Ja-20-Li-2	2087	10.4	0.7
Co-20-Li-21	2096	255.7	2.14
Se-20-Li-17	2117	802.5	2.25
Co-20-Li-22	2097	80.1	1.99
Se-20-Li-16	2091	736.4	2.26
Co-20-Li-23	2104	451.4	2.2
Co-20-Li-24	2105	204.7	2.19
Ja-20-Li-3	2098	42.9	1.86
Ja-20-Li-4	2099	279.6	1.49
Ma-20-Li-16	2109	185.3	2.11
Ma-20-Li-17	2110	73.7	1.86
Al-20-Li-1	2102	15.7	1.31
Ma-20-Li-19	2111	288.4	2.2
Ja-20-Li-5	2100	173.9	2.13
Co-20-Li-26	2106	160.5	2.04
Hu-20-Li-1	2115	163	1.98
Co-20-Li-27	2107	408.8	2.28
Co-20-Li-28	2108	150.1	2.19
Se-20-Li-23	2118	316.2	2.13
Ja-21-Li-1	2229	1026	2.08
Ja-21-Li-5	2224	286.3	2.19
Ja-21-Li-6	2225	886.5	2.11
Ja-22-Li-1	6594	409.8	1.86
Se-22-Li-1	6595	224	1.86
Se-22-Li-2	6596	603.6	1.89
Se-22-Li-3	6600	424.5	1.86
Co-23-Li-1	5812	169.7	1.87
Co-23-Li-2	5813	553.8	1.83
Co-23-Li-3	5814	172.3	1.9
Co-23-Li-4	5815	585.6	1.84
Ma-23-Li-1	5816	524	1.84
Ma-23-Li-2	5817	206.5	1.84
Ma-23-Li-3	5818	679.4	1.85
Co-23-Li-5	5819	881.6	1.84
Co-23-Li-6	5820	426	1.85
Co-23-Li-7	5821	502.5	1.86
Co-23-Li-8	5822	352.1	1.86
Co-23-Li-9	5823	571.5	1.84
Co-23-Li-10	5824	621.3	1.88
Co-23-Li-11	5825	917.6	1.76
Co-23-Li-13	5826	437.3	1.84
Co-23-Li-14	5827	464.6	1.85
Se-23-Li-1	5793	70.4	1.82
Se-23-Li-2	5794	108.8	1.85
Se-23-Li-3	5795	101.8	1.88
Se-23-Li-4	5796	833.8	1.91
Se-23-Li-5	5797	134.5	1.8
Se-23-Li-6	5798	1233	1.65
Se-23-Li-7	5799	91.7	1.87
Se-23-Li-8	5800	217.8	1.84
Se-23-Li-9	5801	116.3	1.86
Se-23-Li-10	5802	110.3	1.86
Se-23-Li-11	5803	95.8	1.9
Se-23-Li-12	5804	478.5	1.85
Se-23-Li-13	5805	534.6	1.86
Se-23-Li-14	5806	616.9	1.89
